# Supplementary material for: Characteristic changes in malt, wort, and beer produced from different Nigerian rice varieties as influenced by varying malting conditions
Source: PeerJ. 2021 Mar 19;9:e10968. doi: 10.7717/peerj.10968 (PMC7983859; doi:10.7717/peerj.10968)
Supplement: Supplemental Information 1 [file peerj-09-10968-s001.csv]

				RAW DATA FILE
		CWE, HWE and DP of FARO 44 VARIETY
Malting conditions			Malt analysis
Steeping duration (hours)	Germination period (days)	Kilning temperature (oC)	CWE		HWE		DP
			1st	2nd	1st	2nd	1st	2nd
	2	50	21.68	21.64	121.9	121.22	78.72	77.68
		55	22.32	22.24	103.9	102.46	92.72	91.88
18	3	50	21.91	21.77	103.7	102.66	62.7	62.3
		55	22.97	22.79	137.38	135.74	150.17	149.84
	4	50	20.51	20.39	106.64	105.8	80.26	79.74
		55	20.65	20.41	116.13	114.99	98.6	98
	2	50	20.87	20.67	100.95	99.35	42.94	42.86
		55	21.05	20.85	85.56	84.38	63.33	63.07
24	3	50	20.66	20.5	100.27	100.03	50.15	49.85
		55	20.8	20.72	91.35	90.73	52.4	52
	4	50	19.87	19.75	85.35	84.59	43.84	43.36
		55	20.55	20.43	106.38	105.98	57.53	56.67
	2	50	18.53	18.47	51.29	50.83	37.61	37.4
		55	19.81	19.63	76.15	75.81	38.97	38.43
30	3	50	19.71	19.51	76.44	75.52	35.48	35.12
		55	20.61	20.57	97.45	96.67	37.73	37.28
	4	50	18.54	18.46	60.85	60.55	39.06	38.74
		55	20.52	20.4	94.65	93.77	40.27	39.93
		CWE, HWE and DP of FARO 57 VARIETY
Malting conditions			Malt analysis
Steeping duration (hours)	Germination period (days)	Kilning temperature (oC)	CWE		HWE		DP
			1st	2nd	1st	2nd	1st	2nd
	2	50	19.45	19.41	103.34	102.76	63.62	62.78
		55	14.42	14.36	100.85	99.45	22.4	22.2
18	3	50	14.03	13.95	105.7	104.64	50.16	49.84
		55	11.48	11.4	103.8	102.56	37.54	37.46
	4	50	16.56	16.46	161.07	159.79	37.62	37.38
		55	14.46	14.3	105.69	104.65	26.18	26.02
	2	50	20.68	20.48	107.07	105.37	80.08	79.92
		55	15.24	15.1	103.9	102.46	38.78	38.62
24	3	50	18.31	18.17	106.35	106.09	63.99	63.61
		55	13.23	13.17	106.58	105.86	52.4	52
	4	50	16.96	16.86	106.7	105.74	57.41	56.79
		55	17.23	17.13	103.68	103.28	39	38.42
	2	50	22.17	22.09	170.96	169.4	148.41	147.59
		55	16.59	16.43	106.46	105.98	43.2	42.6
30	3	50	19.07	18.89	167.91	165.91	135.98	134.62
		55	15.19	15.15	137.11	136.01	98.67	97.49
	4	50	19.07	18.99	106.27	105.77	92.67	91.93
		55	16.56	16.46	103.56	102.6	42.78	42.42
			CWE, HWE and DP of NERICA 7 VARIETY
Malting conditions			Malt analysis
Steeping duration (hours)	Germination period (days)	Kilning temperature (oC)	CWE		HWE		DP
			1st	2nd	1st	2nd	1st	2nd
	2	50	10.96	10.94	136.94	136.18	71.07	70.13
		55	12.71	12.65	183.37	180.83	97.03	96.17
18	3	50	11.77	11.69	164.53	162.89	48.15	47.85
		55	13.36	13.26	183.19	181.01	60.07	59.93
	4	50	12.72	12.64	121.9	120.92	66.91	66.49
		55	20.37	20.13	164.7	163.1	100.31	99.69
	2	50	12.58	12.46	168.25	165.57	98.1	97.9
		55	15.01	14.87	149.04	146.96	120.24	119.76
24	3	50	12.57	12.47	182.32	181.88	60.18	59.82
		55	23.21	23.11	207.18	205.78	143.56	142.44
	4	50	12.97	12.89	182.92	181.28	60.32	59.68
		55	21.19	21.07	133.95	133.45	101.26	99.74
	2	50	13.34	13.3	140.24	138.96	102.29	101.71
		55	17.27	17.11	127.79	127.21	113.79	112.21
30	3	50	13.57	13.43	128.27	126.74	92.77	91.85
		55	14.55	14.53	164.56	163.24	138.83	137.17
	4	50	13.72	13.66	173.4	172.56	46.38	46.02
		55	16.39	16.29	134.33	133.07	75.32	74.69
					Sugar Profile of rice malt wort
Sample	Maltotriose		Glucose		Maltose		Maltotetraose		Sucrose		Raffinose
	1st	2nd	1st	2nd	1st	2nd	1st	2nd	1st	2nd	1st	2nd
FARO 44	12.06	12.46	11.12	11.34	14.55	14.71	0.6	0.66	2.37	2.51	0.07	0.07
FARO 57	13.15	13.35	11.13	12.13	15.28	15.4	0.51	0.55	2.3	2.34	0.05	0.05
NERICA 7	16.35	16.45	10.8	10.88	15	15.06	0.4	0.48	2.77	2.89	0.06	0.06
Grain quality characteristics of different rice varieties
Sample	TCW		GE		GC		DoS
	1st	2nd	1st	2nd	1st	2nd	1st	2nd
FARO 44	25.8	25.82	86.46	86.54	92.4	92.6	54.8	55.02
FARO 57	26	26.22	93.45	93.55	93	93	50.9	51
NERICA 7	26.96	27.06	94.3	95.7	95.43	95.57	49.9	50.02
Measured values of analysed of rice malt samples
Sample	MY		ML		MC		TN
	1st	2nd	1st	2nd	1st	2nd	1st	2nd
FARO 44	92.88	92.42	6.47	5.59	5.65	5.39	15.74	15.66
FARO 57	91.32	89.98	8.32	7.78	5.28	5.1	14.42	14.18
NERICA 7	87.63	86.59	10.62	10.98	6.53	6.33	13.21	12.99
					Measured values of analysed rice malt wort samples
Sample	pH		TSN		Brix		KI		FAN		DE		OE
	1st	2nd	1st	2nd	1st	2nd	1st	2nd	1st	2nd	1st	2nd	1st	2nd
FARO 44	5.67	5.13	5.4	5.4	14.6	14.7	34.3	34.48	108.5	108.62	38	40	11.11	11.19
FARO 57	5.42	5.18	5.6	5.6	16.06	16.66	39.1	39.22	112.2	112.6	42	38	12.63	12.69
NERICA 7	5.37	5.23	5.8	5.8	13.8	13.96	44.07	44.47	117.3	117.38	37	37	9.63	9.73
	FARO 44 Sensory evaluation score sheet
Number of panelist	Colour	Taste	Aroma	Mouthfeel	Appearance	Overall acceptability
1	7.45	8.26	8.35	7.5	6.91	7.69
2	7.03	8.05	7.93	7.08	6.7	7.36
3	7.41	8.06	8.31	7.46	6.71	7.59
4	7.15	8.02	8.05	7.2	6.67	7.42
5	7.35	8.03	8.25	7.4	6.68	7.54
5	7.22	8.04	8.12	7.27	6.69	7.47
6	7.13	8.2	8.03	7.18	6.85	7.48
7	7.03	8.23	7.93	7.08	6.88	7.43
8	7	8.39	7.9	7.05	7.04	7.48
9	7.05	8.01	7.95	7.1	6.66	7.35
10	7.12	8.26	8.02	7.17	6.91	7.5
11	6.35	7.44	7.25	6.4	6.09	6.71
12	6.77	7.65	7.67	6.82	6.3	7.04
13	6.39	7.64	7.29	6.44	6.29	6.81
14	6.65	7.68	7.55	6.7	6.33	6.98
15	6.45	7.67	7.35	6.5	6.32	6.86
16	6.58	7.66	7.48	6.63	6.31	6.93
17	6.67	7.5	7.57	6.72	6.15	6.92
18	6.77	7.47	7.67	6.82	6.12	6.97
19	6.8	7.31	7.7	6.85	5.96	6.92
20	6.75	7.69	7.65	6.8	6.34	7.05
FARO 57 Sensory evaluation score sheet
Number of panelist	Colour	Taste	Aroma	Mouthfeel	Appearance	Overall acceptability
1	7.2	7.15	7	6.96	5.7	6.8
2	6.78	7.57	7.42	6.75	6.12	6.93
3	7.16	7.19	7.04	6.76	5.74	6.78
4	6.9	7.45	7.3	6.72	6	6.87
5	7.1	7.25	7.1	6.73	5.8	6.8
5	6.97	7.38	7.23	6.74	5.93	6.85
6	6.88	7.47	7.32	6.9	6.02	6.92
7	6.78	7.57	7.42	6.93	6.12	6.96
8	6.75	7.6	7.45	7.09	6.15	7.01
9	6.8	7.55	7.4	6.71	6.1	6.91
10	6.87	7.48	7.33	6.96	6.03	6.93
11	6.24	8.11	8.1	6.14	6.66	7.05
12	6.45	7.9	7.68	6.35	6.45	6.97
13	6.44	7.91	8.06	6.34	6.46	7.04
14	6.48	7.87	7.8	6.38	6.42	6.99
15	6.47	7.88	8	6.37	6.43	7.03
16	6.46	7.89	7.87	6.36	6.44	7
17	6.3	8.05	7.78	6.2	6.6	6.99
18	6.27	8.08	7.68	6.17	6.63	6.97
19	6.11	8.24	7.65	6.01	6.79	6.96
20	6.49	7.86	7.7	6.39	6.41	6.97
NERICA 7 Sensory evaluation score sheet
Number of panelist	Colour	Taste	Aroma	Mouthfeel	Appearance	Overall acceptability
1	7.13	8.08	7.99	7.03	6.59	7.36
2	6.98	7.93	8	6.88	6.6	7.28
3	7.36	8.31	8.01	7.26	6.61	7.51
4	7.1	8.05	7.97	7	6.57	7.34
5	7.09	8.04	7.98	6.99	6.58	7.34
5	7.17	8.12	7.99	7.07	6.59	7.39
6	7.08	8.03	8.15	6.98	6.75	7.4
7	6.98	7.93	8.18	6.88	6.78	7.35
8	6.95	7.9	7.94	6.85	6.54	7.24
9	7	7.95	7.96	6.9	6.56	7.27
10	7.07	8.02	7.99	6.97	6.59	7.33
11	6.66	7.61	7.52	6.47	6.21	6.97
12	6.65	7.6	7.67	6.62	6.2	7.03
13	6.64	7.59	7.29	6.24	6.19	6.87
14	6.68	7.63	7.55	6.5	6.23	6.99
15	6.67	7.62	7.56	6.51	6.22	6.99
16	6.66	7.61	7.48	6.43	6.21	6.95
17	6.5	7.45	7.57	6.52	6.05	6.96
18	6.47	7.42	7.67	6.62	6.02	6.99
19	6.71	7.66	7.7	6.65	6.26	7.05
20	6.69	7.64	7.65	6.6	6.24	7.03
Commercial lager beer Sensory evaluation score sheet
Number of panelist	Colour	Taste	Aroma	Mouthfeel	Appearance	Overall acceptability
1	8.97	7.93	7.73	8.69	8.87	8.44
2	8.83	8.07	7.87	8.79	8.73	8.46
3	9.21	7.69	7.49	8.98	9.11	8.5
4	8.95	7.95	7.75	8.67	8.85	8.43
5	8.94	7.96	7.76	8.68	8.84	8.44
5	9.02	7.88	7.68	8.69	8.92	8.44
6	8.93	7.97	7.77	8.85	8.83	8.47
7	9.27	7.63	7.43	8.88	9.17	8.48
8	8.81	8.09	7.89	8.85	8.71	8.47
9	8.85	8.05	7.85	8.66	8.75	8.43
10	8.92	7.98	7.78	8.69	8.82	8.44
11	8.51	8.39	8.27	8.31	8.41	8.38
12	8.41	8.49	8.13	8.21	8.31	8.31
13	8.22	8.68	8.51	8.02	8.12	8.31
14	8.53	8.37	8.25	8.33	8.43	8.38
15	8.52	8.38	8.24	8.32	8.42	8.38
16	8.51	8.39	8.32	8.31	8.41	8.39
17	8.35	8.55	8.23	8.15	8.25	8.31
18	8.32	8.58	8.57	8.12	8.22	8.36
19	8.35	8.55	8.11	8.15	8.25	8.28
20	8.54	8.36	8.15	8.34	8.44	8.37
